# Supplementary material for: Tamarindus indica Shells Powder Enhances Growth Performance, Hemato-Biochemical Parameters, Nutrient Utilization, and Gut Health in Broiler Chickens
Source: Vet Sci. 2026 Jun 8;13(6):566. doi: 10.3390/vetsci13060566 (PMC13308468; doi:10.3390/vetsci13060566)
Supplement: Supplementary file 1 [file vetsci-13-00566-s001.zip]

Archive with 1 entries (1 files):
- vetsci-4312281-supplementary.pdf
